# Supplementary material for: Diagnostic and Prognostic Utility of the Extracellular Vesicles Subpopulations Present in Pleural Effusion
Source: Biomolecules. 2021 Oct 29;11(11):1606. doi: 10.3390/biom11111606 (PMC8615485; doi:10.3390/biom11111606)
Supplement: Supplementary file 1 [file biomolecules-11-01606-s001.zip]

Archive with 1 entries (1 files):
- biomolecules-1393944-supplementary.pdf
